# Supplementary material for: TVAE-RNA: ensemble-based RNA secondary structure prediction via transformer variational autoencoders
Source: Bioinformatics. 2025 Sep 22;41(11):btaf527. doi: 10.1093/bioinformatics/btaf527 (PMC12640237; doi:10.1093/bioinformatics/btaf527)
Supplement: btaf527_Supplementary_Data [file btaf527_supplementary_data.zip]

Archive with 14 entries (13 files):
- Supplementary material/
- Supplementary material/Supplementary Materials for Online Figures S1.bmp
- Supplementary material/Supplementary Materials for Online Figures S2.bmp
- Supplementary material/Supplementary Materials for Online Figures S3.bmp
- Supplementary material/Supplementary Materials for Online Figures S4.png
- Supplementary material/Supplementary Materials for Online Figures S5.png
- Supplementary material/Supplementary Materials for Online Figures S6.bmp
- Supplementary material/Supplementary Materials for Online Tables S1.csv
- Supplementary material/Supplementary Materials for Online Tables S2.csv
- Supplementary material/Supplementary Materials for Online Tables S3.xlsx
- Supplementary material/Supplementary Materials for Online Tables S4.csv
- Supplementary material/Supplementary Materials for Online Tables S5.csv
- Supplementary material/Supplementary Materials for Online Tables S6.csv
- Supplementary material/Supplementary Materials for Online Tables S7.xlsx
