# Supplementary material for: TVAE-RNA: ensemble-based RNA secondary structure prediction via transformer variational autoencoders
Source: Bioinformatics. 2025 Sep 22;41(11):btaf527. doi: 10.1093/bioinformatics/btaf527 (PMC12640237; doi:10.1093/bioinformatics/btaf527)
Supplement: btaf527_Supplementary_Data [file btaf527_supplementary_data.zip › Supplementary material/Supplementary Materials for Online Tables S1.csv]

Filtering Step	Remaining Sequences	Removed Sequences	Retention (%)
Raw corpus	150000	0	100
After filtering	18328	131672	12.21866667
