# Supplementary material for: TVAE-RNA: ensemble-based RNA secondary structure prediction via transformer variational autoencoders
Source: Bioinformatics. 2025 Sep 22;41(11):btaf527. doi: 10.1093/bioinformatics/btaf527 (PMC12640237; doi:10.1093/bioinformatics/btaf527)
Supplement: btaf527_Supplementary_Data [file btaf527_supplementary_data.zip › Supplementary material/Supplementary Materials for Online Tables S3.xlsx]

## Sheet: Sheet1
Benchmark	# Sequences	F1-score	Precision	Recall	Baseline (best)	TVAE-RNA
RNA-Strand	1500	0.8	0.82	0.77	0.69	0.8
Rfam (held-out families)	2000	0.77	0.8	0.75	0.67	0.77
