# Supplementary material for: TVAE-RNA: ensemble-based RNA secondary structure prediction via transformer variational autoencoders
Source: Bioinformatics. 2025 Sep 22;41(11):btaf527. doi: 10.1093/bioinformatics/btaf527 (PMC12640237; doi:10.1093/bioinformatics/btaf527)
Supplement: btaf527_Supplementary_Data [file btaf527_supplementary_data.zip › Supplementary material/Supplementary Materials for Online Tables S4.csv]

Comparison	N	TVAE_mean	MXFold2_mean	mean_diff	ci_low	ci_high	Cohen_d	p_value
TVAE vs MXFold2	200	0.837734647	0.714399897	0.123334751	0.094582426	0.153089559	0.591486334	7.15E-13
