# Supplementary material for: TVAE-RNA: ensemble-based RNA secondary structure prediction via transformer variational autoencoders
Source: Bioinformatics. 2025 Sep 22;41(11):btaf527. doi: 10.1093/bioinformatics/btaf527 (PMC12640237; doi:10.1093/bioinformatics/btaf527)
Supplement: btaf527_Supplementary_Data [file btaf527_supplementary_data.zip › Supplementary material/Supplementary Materials for Online Tables S6.csv]

seq_id	length	H_global	PSDI
seq_0001_4d9bea06	88	0.9627185	0.377631579
seq_0002_03b24a0c	77	0.7329235	0.283732057
seq_0003_85b1ab31	74	0.8018092	0.308392603
seq_0004_6d2ba680	86	0.8557042	0.333414933
seq_0005_002a9070	96	0.9077282	0.341666667
seq_0006_fb52bfab	103	0.9763672	0.359121104
seq_0007_bb70501c	96	0.8600077	0.321162281
seq_0008_336f97c7	99	0.9025942	0.350398724
seq_0009_d451a9cd	94	0.9771466	0.428611422
seq_0010_8e28b349	95	0.8714068	0.323047091
