# Supplementary material for: TVAE-RNA: ensemble-based RNA secondary structure prediction via transformer variational autoencoders
Source: Bioinformatics. 2025 Sep 22;41(11):btaf527. doi: 10.1093/bioinformatics/btaf527 (PMC12640237; doi:10.1093/bioinformatics/btaf527)
Supplement: btaf527_Supplementary_Data [file btaf527_supplementary_data.zip › Supplementary material/Supplementary Materials for Online Tables S7.xlsx]

## Sheet: Sheet1
Sequence length (nt)	TVAE_time_per_seq (s)	UFold_time_per_seq (s)（Average）	MXfold2_time_per_seq (s)（Average）	E2Efold_time_per_seq (s)（Average）	SPOT-RNA_time_per_seq (s)（Average）
128	0.01	0.16	0.31	0.4	77.8
256	0.018	0.16	0.31	0.4	77.8
512	0.027	0.16	0.31	0.4	77.8
1024	0.035	0.16	0.31	0.4	77.8
